# Supplementary material for: Effect of Important Food Sources of Fructose-Containing Sugars on Inflammatory Biomarkers: A Systematic Review and Meta-Analysis of Controlled Feeding Trials
Source: Nutrients. 2022 Sep 26;14(19):3986. doi: 10.3390/nu14193986 (PMC9572084; doi:10.3390/nu14193986)
Supplement: Supplementary file 1 [file nutrients-14-03986-s001.zip]

Archive with 1 entries (1 files):
- nutrients-1922621-supplementary.pdf
